# Supplementary material for: Targeted Prediction and Comprehensive Study of Stirred-Type Yogurt with Mayang Citrus Peel Powder Fortification Utilizing Machine Learning Approaches
Source: Foods. 2026 Apr 20;15(8):1427. doi: 10.3390/foods15081427 (PMC13116293; doi:10.3390/foods15081427)
Supplement: Supplementary file 1 [file foods-15-01427-s001.zip]

Archive with 6 entries (5 files):
- Supplementary materials/
- Supplementary materials/Figure S1.pdf
- Supplementary materials/Table S1.pdf
- Supplementary materials/Table S2.pdf
- Supplementary materials/Table S3.pdf
- Supplementary materials/Table S4.pdf
